# Supplementary material for: Dynamics of Drone Blades Based on Polymer Nanocomposites Incorporating Graphene, Carbon Nanotube, and Fullerene
Source: Polymers (Basel). 2026 Mar 23;18(6):778. doi: 10.3390/polym18060778 (PMC13030742; doi:10.3390/polym18060778)
Supplement: Supplementary file 1 [file polymers-18-00778-s001.zip]

Archive with 1 entries (1 files):
- polymers-4168613-supplementary.pdf
